# Supplementary material for: Are Human Super-Predators Always Super-Scary? A Meta-Analysis of Wild Animal Behavioural Responses to Human Interactions
Source: Ecol Lett. Author manuscript; Available in PMC 2026 Mar 4. (PMC7618812; doi:10.1111/ele.70287)
Supplement: Supporting Information [file EMS212580-supplement-Supporting_Information.zip]

Archive with 2 entries (2 files):
- ele70287-sup-0001-Supinfo.docx
- Superpredator or superscary MS_supplementary-A-E_EcoLet_300725.docx
